# Supplementary material for: On-Chip DNA Assembly via Dielectrophoresis
Source: Micromachines (Basel). 2025 Jan 11;16(1):76. doi: 10.3390/mi16010076 (PMC11767341; doi:10.3390/mi16010076)
Supplement: Supplementary file 1 [file micromachines-16-00076-s001.zip]

Archive with 3 entries (3 files):
- MOVIE.mp4
- Sequencing results (t8).seq
- Supplementary Information.pdf
