# Supplementary material for: On-Chip DNA Assembly via Dielectrophoresis
Source: Micromachines (Basel). 2025 Jan 11;16(1):76. doi: 10.3390/mi16010076 (PMC11767341; doi:10.3390/mi16010076)
Supplement: Supplementary file 1 [file micromachines-16-00076-s001.zip › Sequencing results (t8).seq]

>4-4T-5-PUC57K-SEQF_G12
GTTTGGTTCTATGAACGGCTCTTTTGCTGACGAGAACAGGGGCTGGTGAAATGCAGTTTAAGGTTTACACCTATAAAAGAGAGAGCCGTTATCGTCTGTTTGTGGATGTACAGAGTGATCCTGCCACCCTCGCAGTTTATATTTTATCATCGATCTCGCAAACGCCTCCTTCCCCATCTTCCAATCAGACAGCACCCACGCAAAATCTCGTTGAAAAAGTGCTTTCCAAATCAACAACGCCGAATCCCCCGCTTTATCATGTTGACTTTCAGTCTTTTCATTCGCAATAGCTAAGCCATCATCCAGCATTCTCCTCCCTGCTCGATTGGTACAAGTGAAGTTCAACACGTCTTTGGGGTGCAAGAACGAGAATATCAAAATCTCTGCATCACTCGGTAGTAGCGAGATGTCAAAGTTCCCCCTTGCCAGTGCCATTATTTCGTTATATTGTTCAGTGGATAGCTGTGCAATGTTCCCTGTCGACTTGGATCGCAGTGGTCGTTTCACCTTGTAATTGTAGCTGTTTGATGATTTGGACGGAGGCAACGGTGCCTCATCCAACTTGGACGAAATGGACGTAAAGTATTCAGTGGCTGCATTCCACGCAACATCATTGACACGCCCGGGCGACGGATGGTGATCCCCCTGGCCAGTGCACGTCTGCTGTCAGATAAAGTCTCCCGTGAACTTTACCCGGTGGTGCATATCGGGGATGAAAGCTGGCGCATGATGACCACCGATATGGCCAGTGTGCCGGTCTCCGTTATCGGGGAAGAAGTGGCTGATCTCAGCCACCGCGAAAATGACATCAAAAACGCCATTAACCTGATGTTCTGGGGAATATAAATGTCAGGCTCCCTTATACACAGCCAGTCTGCAGCGTCTCCGCGTTGATACCACTGCTTGGATCCAGGCGATCTGACGGTCACTAAACGAGCTCTGCTAAATAGGCCTCCACCGTACCGCCACCTCGACTACTCGAGTAGTATTATAGTATCATTACGGGTCATAGTCAAGCCATATGGATTCCGAGACCAGCGTCCCAGCTCAGCTGTTAACTGTTCTGGGAATTGTCCCCCCCTCCCCCCCAAAAAAAGCGGAAGAAAGGAAACGGGGGCCAAAGGGAAAAAATTTTTTGTTCCGCCCCCCCTTCTGGGGAATGCGGCCTTAATAAACCACGGGAGGGGTTTTGGCCCCCCCCACTCCATTAGCAATAAAAAAAAAAAGGAAAGAAAAAGGGACGCACTCCTTCTCTTTTTTTCCAGTCTGTGGCCAGCCAATGGCC
